# Supplementary material for: Bioconversion of Alpha-Cembratriene-4,6-diol into High-Value Compound Farnesal Through Employment of a Novel Stenotrophomonas maltophilia H3-1 Strain
Source: Molecules. 2025 Feb 27;30(5):1090. doi: 10.3390/molecules30051090 (PMC11901948; doi:10.3390/molecules30051090)
Supplement: Supplementary file 1 [file molecules-30-01090-s001.zip]

Archive with 1 entries (1 files):
- molecules-3422511-supplementary.pdf
